# Supplementary material for: CRISPR Content Correlates with the Pathogenic Potential of Escherichia coli
Source: PLoS One. 2015 Jul 2;10(7):e0131935. doi: 10.1371/journal.pone.0131935 (PMC4489801; doi:10.1371/journal.pone.0131935)
Supplement: S1 Table — (XLS) [file pone.0131935.s003.xls]

## Sheet: S1 Table
S1 Table. Strain data of CRISPR counts, spacer homologs, presence of cas I-E genes, pathogenic traits and pathogenicity categories.
			No. of I-E/I-F spacers with homologs in:c
	No. of I-E/I-F repeatsb		I-E		I-F
Strain	I-E	I-F	Phages	Plasmids	Phages	Plasmids	Complete cas I-E genesd	UPEC traitse	Enteric traitsf	Pathotype [reference]g	Pathogenic categoryh
EC01	23	0	5	0	NA	NA	Yes			CEC	Commensal
EC02	13	0	2	0	NA	NA	No	P		UPEC	ExPEC
EC03	7	0	1	0	NA	NA	Yes			CEC	Commensal
EC04	24	0	6	0	NA	NA	Yes		einv	EIEC	EnPEC
EC05	14	0	2	0	NA	NA	No			CEC	Commensal
EC06	19	0	2	0	NA	NA	Yes			CEC	Commensal
EC07	29	0	6	1	NA	NA	ND			CEC	Commensal
EC08	14	0	2	0	NA	NA	No	K		UPEC	ExPEC
EC09	6	0	1	0	NA	NA	Yes			CEC	Commensal
EC10	14	0	2	0	NA	NA	No			CEC	Commensal
EC11	19	0	1	0	NA	NA	Yes	K P		UPEC [1]	ExPEC
EC12	14	0	2	0	NA	NA	No		eaeA	EPEC	EnPEC
EC13	10	0	1	0	NA	NA	ND		einv	EIEC	EnPEC
EC14	13	0	2	0	NA	NA	No	K		UPEC [1]	ExPEC
EC15	42	0	6	1	NA	NA	Yes		einv	EIEC	EnPEC
EC16	33	0	7	1	NA	NA	Yes		einv (eaeA)	EIEC	EnPEC
EC17	14	0	1	0	NA	NA	Yes		eaeA	EPEC	EnPEC
EC18	44	0	6	2	NA	NA	Yes			CEC	Commensal
EC19	37	0	5	2	NA	NA	Yes		einv (eaeA)	EIEC	EnPEC
EC20	40	0	4	2	NA	NA	Yes		einv	EIEC	EnPEC
EC21	40	0	4	2	NA	NA	Yes			CEC	Commensal
EC22	39	0	1	7	NA	NA	Yes			CEC	Commensal
EC23	2	0	1	0	NA	NA	No	P H		UPEC	ExPEC
EC24	5	0	0	0	NA	NA	Yes	K P H	vt1 (eaeA)	UPEC	ExPEC
EC25	14	0	2	0	NA	NA	No			CEC	Commensal
EC26	53	0	2	0	NA	NA	Yes			CEC	Commensal
EC27	49	0	1	0	NA	NA	Yes			CEC	Commensal
EC28	33	0	1	0	NA	NA	Yes		vt1	EHEC	EnPEC
EC29	40	0	3	0	NA	NA	Yes			CEC	Commensal
EC30	35	0	3	0	NA	NA	Yes			CEC	Commensal
EC31	24	0	1	0	NA	NA	Yes	P		UPEC	ExPEC
EC32	25	0	1	0	NA	NA	Yes		vt1	EHEC	EnPEC
EC33	25	0	1	0	NA	NA	Yes		vt1	EHEC	EnPEC
EC34	35	0	4	0	NA	NA	Yes		vt1	EHEC	EnPEC
EC35	16	0	0	1	NA	NA	Yes	K P		UPEC	ExPEC
EC36	19	0	1	1	NA	NA	Yes	K P		UPEC	ExPEC
EC37	11	0	1	0	NA	NA	Yes	P	vt1	NC	NC
EC38	0	0	NA	NA	NA	NA	No	K P		UPEC	ExPEC
EC39	0	0	NA	NA	NA	NA	No	K P		UPEC	ExPEC
EC40	0	0	NA	NA	NA	NA	No	K P	vt1	UPEC [1]	ExPEC
EC41	0	0	NA	NA	NA	NA	No	K P	eaeA	UPEC	ExPEC
EC42	25	0	4	2	NA	NA	Yes		vt1	EHEC	EnPEC
EC43	29	0	2	0	NA	NA	Yes	H	vt1	EHEC	EnPEC
EC44	14	0	6	0	NA	NA	Yes	K P	vt1	UPEC	ExPEC
EC45	45	0	1	0	NA	NA	Yes			CEC	Commensal
EC46	20	0	1	0	NA	NA	Yes	K P		UPEC	ExPEC
EC47	27	0	3	1	NA	NA	Yes	K P		UPEC	ExPEC
EC48	4	0	0	0	NA	NA	No	K P H	vt1	UPEC [1]	ExPEC
EC49	31	0	2	1	NA	NA	Yes	K P	vt1 (eaeA)	NC	NC
EC50	16	0	3	0	NA	NA	Yes	K P	vt1	UPEC [1]	ExPEC
EC51	2	0	1	0	NA	NA	No	K P H S	vt1	UPEC	ExPEC
EC52	2	0	1	0	NA	NA	No	K P H S	vt1	UPEC	ExPEC
EC53	1	0	NA	NA	NA	NA	No	K P H S	vt1	UPEC	ExPEC
EC54	2	0	1	0	NA	NA	No	K H S	vt1	UPEC	ExPEC
EC55	2	0	1	0	NA	NA	No	K P		UPEC [1]	ExPEC
EC56	2	0	1	0	NA	NA	No	K P H	vt1	UPEC	ExPEC
EC57	2	0	1	0	NA	NA	No	K P H S	vt1	UPEC	ExPEC
EC58	12	0	2	0	NA	NA	Yes	S	vt1	NC	NC
EC59	2	0	1	0	NA	NA	No	P	vt1	NC	NC
EC60	1	0	NA	NA	NA	NA	No	P H S	vt1	UPEC [1]	ExPEC
EC61	2	15	1	0	1	3	No	K	vt1	NC	NC
EC62	2	15	1	0	1	3	No	K P	vt1	UPEC [1]	ExPEC
EC63	2	7	1	0	0	0	No	K P H S	vt1	UPEC	ExPEC
EC64	2	0	1	0	NA	NA	No	K P S	vt1	UPEC [1]	ExPEC
EC65	4	25	1	1	3	4	No	H S	vt1	UPEC	ExPEC
EC66	2	0	1	0	NA	NA	No	K P S		UPEC	ExPEC
EC67	16	0	0	0	NA	NA	Yes		vt1	EHEC	EnPEC
EC68	30	0	0	0	NA	NA	Yes		vt1	EHEC	EnPEC
EC69	21	0	3	0	NA	NA	Yes		vt1	EHEC	EnPEC
EC70	19	0	1	0	NA	NA	Yes		vt1	EHEC	EnPEC
EC71	13	0	1	0	NA	NA	Yes		vt1	ABU [1]	ExPEC
EC72	20	0	1	0	NA	NA	Yes			CEC	Commensal
E24377A	40	0	5	0	NA	NA	Yes		lt1	ETEC [2]	EnPEC
B7Aa	23	35	0	0	5	0	Yes		lt1	ETEC [3]	EnPEC
H10407	12	0	1	0	NA	NA	Yes		lt1	ETEC [4]	EnPEC
E22a	21	0	2	0	NA	NA	Yes		eaeA	EPEC [5]	EnPEC
B171	14	0	1	0	NA	NA	Yes		eaeA	EPEC [5]	EnPEC
CB9615	9	0	0	0	NA	NA	Yes		eaeA	EPEC [6]	EnPEC
E2348/69	0	0	NA	NA	NA	NA	No		eaeA	EPEC [7]	EnPEC
E110019a	23	0	1	0	NA	NA	Yes	H	eaeA	EPEC [8]	EnPEC
3431a	14	0	2	1	NA	NA	No		eaeA	DAEC [9]	EnPEC
LF82	2	33	1	0	3	2	No	K		AIEC [10]	EnPEC
NRG857C	2	32	1	0	1	1	No	K		AIEC [11]	EnPEC
UM146	2	16	1	0	1	3	No	K P H S		AIEC [12]	EnPEC
53638	15	0	0	4	NA	NA	Yes		einv	EIEC [JCVI]	EnPEC
55989	19	0	1	0	NA	NA	Yes		eagg	EAEC [13]	EnPEC
101.1a	23	0	1	0	NA	NA	No	K		EAEC [14]	EnPEC
O42	11	0	3	0	NA	NA	Yes	K	eagg	EAEC [15]	EnPEC
O103: H2	17	0	2	0	NA	NA	Yes		vt1 (eaeA)	EHEC [16]	EnPEC
O111	12	0	0	0	NA	NA	Yes	H	vt1 (eaeA)	EHEC [16]	EnPEC
O26: H11	19	0	0	0	NA	NA	Yes	H	vt1 (eaeA)	EHEC [16]	EnPEC
Sakai	7	0	1	0	NA	NA	Yes	H	vt1 (eaeA)	EHEC [24]	EnPEC
ATCC8739	51	0	9	0	NA	NA	Yes			CEC [18]	Commensal
IAI1	41	0	1	1	NA	NA	Yes			CEC [13]	Commensal
HS	30	0	5	2	NA	NA	Yes			CEC [2]	Commensal
SE11	45	0	2	0	NA	NA	Yes			CEC [19]	Commensal
K12	21	0	1	0	NA	NA	Yes			CEC [20]	Commensal
BL21	20	0	0	0	NA	NA	No	K		CEC [21]	Commensal
SMS-3-5	23	0	2	1	NA	NA	Yes	K		CEC [22]	Commensal
ED1a	1	32	NA	NA	0	15	No	K		CEC [13]	Commensal
SE15	0	0	NA	NA	NA	NA	No	K		CEC [23]	Commensal
UMN026	29	0	4	1	NA	NA	Yes	K P		ExPEC [13]	ExPEC
IAI39	0	0	NA	NA	NA	NA	No	K P		UPEC [13]	ExPEC
S88	2	13	1	0	1	3	No	K P		ExPEC [13]	ExPEC
IHE3034	2	16	1	0	1	3	No	K S		ExPEC [24]	ExPEC
APECO1	2	13	1	0	1	3	No	K P		ExPEC [25]	ExPEC
UTI89	2	16	1	0	1	3	No	K P H S		UPEC [26]	ExPEC
CFT073	2	0	1	0	NA	NA	No	K P H S		UPEC [27]	ExPEC
F11a	0	0	NA	NA	NA	NA	No	K P H S		UPEC [28]	ExPEC
536	0	0	NA	NA	NA	NA	No	K P H S		UPEC [29]	ExPEC
ABU83972	2	0	1	0	NA	NA	No	K P H S		ABU [30]	ExPEC
NA114	0	0	NA	NA	NA	NA	No	K P		UPEC [31]	ExPEC
UMNK88	22	0	1	1	NA	NA	Yes	H	lt1	ETEC [32]	EnPEC
P12b	14	0	2	0	NA	NA	No			EPEC [33]	EnPEC
UMNF18a	29	0	5	1	NA	NA	Yes	H	vt1	ETEC [32]	EnPEC
S1191a	26	0	5	0	NA	NA	Yes		vt1	EHEC [32]	EnPEC
W	27	0	3	0	NA	NA	Yes			CEC [34]	EnPEC
Shigella sp. D9a	38	26	3	1	5	0	Yes			CEC [BI]	Commensal
S. dysenteriae 1012a	9	0	0	0	NA	NA	Yes		einv	EHEC [JCVI]	EnPEC
S. dysenteriae Sd197	6	0	0	0	NA	NA	No		vt1 (einv)	EHEC [35]	EnPEC
S. sonnei ss046	4	0	0	0	NA	NA	No		einv	EIEC [35]	EnPEC
S. flexneri 2a str.301	3	0	0	0	NA	NA	No		einv	EIEC [35]	EnPEC
S. boydii CDC3083-94	3	0	0	0	NA	NA	No		einv	EIEC [JCVI]	EnPEC
S. boydii Sb227	4	0	0	0	NA	NA	No		einv	EIEC [35]	EnPEC
E. fergusonii ATCC35469	38	0	0	2	NA	NA	Yes			CEC [13]	Commensal
E. albertii TW07627a	14	0	4	2	NA	NA	Yes		eaeA	EPEC [36]	EnPEC
aIncomplete genome sequence
bNumber of total repeat units of the I-E or I-F systems (the arrays considered are CRISPR2.1 and CRISPR2.3/CRISPR2.2-3, and/or CRISPR4.1 and CRISPR4.2, respectively). In red, data available from a single CRISPR array.
cNumber of spacers in the I-E (left) or I-F (right) system with over 75% identity to sequences of mobile genetic elements (phages-plasmids). NA, the search of homologs is not applicable owing to the lack of spacers. In red, data available for a single CRISPR array.
dYes, strain carrying the complete set of cas I-E genes; No, strains totally or partially lacking them (or with truncated/interrupted genes); ND, not determined. Data from [37].
eK, capsule; P, papG; H, hemolytic activity; S, S-fimbrial adhesin
fTraits deemed as secondary are in parentheses.
gPathogenic status as reported from characterized strains (in bold) or inferred in this work from the presence/absence of pathogenicity traits. EHEC, enterohemorragic; EIEC, enteroinvasive; EPEC, enteropathogenic; DAEC, diffusely adherent (assimilated to EPEC); ETEC, enterotoxigenic; AIEC, adherent-invasive; EAEC, enteroaggregative; ExPEC, extraintestinal pathogenicity; UPEC, uropathogenic (assim…
hCategories for comparisons of commensal and pathogens of enteric or extraintestinal origins, as shown in Table1. NC, not conclusive.
Supporting References
1. Ochman H, Selander RK (1984) Standard reference strains of Escherichia coli from natural populations. J Bacteriol 157: 690-693.
2. Rasko DA, Rosovitz MJ, Myers GS, Mongodin EF, Fricke WF, et al. (2008) The pangenome structure of Escherichia coli: comparative genomic analysis of E. coli commensal and pathogenic isolates. J Bacteriol 190: 6881-6893.
3. Porter CK, Riddle MS, Tribble DR, Bougeois AL, McKenzie R, et al. (2011) A systematic review of experimental infections with enterotoxigenic Escherichia coli (ETEC). Vaccine 29: 5869-5885.
4. Crossman LC, Chaudhuri RR, Beatson SA, Wells TJ, Desvaux M, et al. (2010) A commensal gone bad: complete genome sequence of the prototypical enterotoxigenic Escherichia coli strain H10407. J Bacteriol 192: 5822-5831.
5. Arbeloa A, Oates CV, Marchès O, Hartland EL, Frankel G (2011) Enteropathogenic and enterohemorrhagic Escherichia coli type III secretion effector EspV induces radical morphological changes in eukaryotic cells. Infect Immun 79: 1067-1076.
6. Zhou Z, Li X, Liu B, Beutin L, Xu J, et al. (2010) Derivation of Escherichia coli O157:H7 from its O55:H7 precursor. PLoS One 5: e8700.
7. Iguchi A, Thomson NR, Ogura Y, Saunders D, Ooka T, et al. (2009) Complete genome sequence and comparative genome analysis of enteropathogenic Escherichia coli O127:H6 strain E2348/69. J Bacteriol 191: 347-354.
8. Viljanen MK, Peltola T, Kuistila M, Huovinen P, Junnila S, et al. (1990) Outbreak of diarrhoea due to Escherichia coli 0111: B4 in schoolchildren and adults: association of Vi antigen-like reactivity. Lancet 336: 831–834.
9. Wachter C, Beinke C, Mattes M, Schmidt A (2002) Insertion of EspD into epithelial target cell membranes by infecting enteropathogenic Escherichia coli. Mol Microbiol 31: 1695–1707.
10. Miquel S, Peyretaillade E, Claret L, de Vallée A, Dossat C, et al. (2010) Complete genome sequence of Crohn's disease-associated adherent-invasive E. coli strain LF82. PLoS One 5: e12714.
11. Nash JH, Villegas A, Kropinski AM, Aguilar-Valenzuela R, Konczy P, et al. (2010) Genome sequence of adherent-invasive Escherichia coli and comparative genomic analysis with other E. coli pathotypes. BMC Genomics 11: 667.
12. Krause DO, Little AC, Dowd SE, Bernstein CN (2011) Complete genome sequence of adherent invasive Escherichia coli UM146 isolated from ileal Crohn's disease biopsy tissue.J Bacteriol 193: 583-583.
13. Touchon M, Hoede C, Tenaillon O, Barbe V, Baeriswyl S, et al. (2009) Organised genome dynamics in the Escherichia coli species results in highly diverse adaptive paths. PLoS Genet 5: e1000344.
14. Hwang J, Mattei LM, VanArendonk LG, Meneely PM, Okeke IN (2010) A pathoadaptive deletion in an enteroaggregative Escherichia coli outbreak strain enhances virulence in a Caenorhabditis elegans model. Infect Immun 78: 4068-4076.
15. Chaudhuri RR, Sebaihia M, Hobman JL, Webber MA, Leyton DL, et al. (2010) Complete genome sequence and comparative metabolic profiling of the prototypical enteroaggregative Escherichia coli strain 042. PLoS One 5: e8801.
16. Ogura Y, Ooka T, Iguchi A, Toh H, Asadulghani M, et al. (2009) Comparative genomics reveal the mechanism of the parallel evolution of O157 and non-O157 enterohemorrhagic Escherichia coli. Proc Natl Acad Sci U S A 106: 17939-17944.
17. Hayashi T, Makino K, Ohnishi M, Kurokawa K, Ishii K, et al. (2001) Complete genome sequence of enterohemorrhagic Escherichia coli O157:H7 and genomic comparison with a laboratory strain K-12. DNA Res 8: 11-22.
18. Pinto L, Poeta P, Radhouani H, Coelho C, Carvalho C, et al. (2011) Proteomic evaluation of Escherichia coli isolates from human clinical strains. J Integr OMICS 1: 42-48.
19. Oshima K, Toh H, Ogura Y, Sasamoto H, Morita H, et al. (2008) Complete genome sequence and comparative analysis of the wild-type commensal Escherichia coli strain SE11 isolated from a healthy adult. DNA Res 15: 375-386.
20. Blattner FR, Plunkett III G, Bloch CA, Perna NT, Burland V, et al. (1997) The Complete Genome Sequence of Escherichia coli K-12. Science 277: 1453-1462.
21. Jeong H, Barbe V, Lee CH, Vallenet D, Yu DS, et al. (2009) Genome sequences of Escherichia coli B strains REL606 and BL21(DE3). J Mol Biol 394: 644-652.
22. Fricke WF, Wright MS, Lindell AH, Harkins DM, Baker-Austin C, et al. (2008) Insights into the environmental resistance gene pool from the genome sequence of the multidrug-resistant environmental isolate Escherichia coli SMS-3-5. J Bacteriol 190: 6779-6794.
23. Toh H, Oshima K, Toyoda A, Ogura Y, Ooka T, et al. (2010) Complete genome sequence of the wild-type commensal Escherichia coli strain SE15, belonging to phylogenetic group B2. J Bacteriol 192: 1165-1166.
24. Moriel DG, Bertoldi I, Spagnuolo A, Marchi S, Rosini R, et al. (2010) Identification of protective and broadly conserved vaccine antigens from the genome of extraintestinal pathogenic Escherichia coli. Proc Natl Acad Sci U S A 107: 9072–9077.
25. Johnson TJ, Kariyawasam S, Wannemuehler Y, Mangiamele P, Johnson SJ, et al. (2007) The genome sequence of avian pathogenic Escherichia coli strain O1:K1:H7 shares strong similarities with human extraintestinal pathogenic E. coli genomes. J Bacteriol 189: 3228-3236.
26. Chen SL, Hung CS, Xu J, Reigstad CS, Magrini V, et al. (2006) Identification of genes subject to positive selection in uropathogenic strains of Escherichia coli: a comparative genomics approach. Proc Natl Acad Sci U S A 103: 5977-5982.
27. Welch RA, Burland V, Plunkett III G, Redford P, Roesch P, et al. (2002) Extensive mosaic structure revealed by the complete genome sequence of uropathogenic Escherichia coli. Proc Natl Acad Sci U S A 99: 17020-17024.
28. Koch D, Chan AC, Murphy ME, Lilie H, Grass G, et al. (2011) Characterization of a dipartite iron uptake system from uropathogenic Escherichia coli strain F11. J Biol Chem 286: 25317-25330.
29. Hochhut B, Wilde C, Balling G, Middendorf B, Dobrindt U, et al. (2006) Role of pathogenicity island-associated integrases in the genome plasticity of uropathogenic Escherichia coli strain 536. Mol Microbiol 61: 584-595.
30. Zdziarski J, Brzuszkiewicz E, Wullt B, Liesegang H, Biran D, et al. (2010) Host imprints on bacterial genomes--rapid, divergent evolution in individual patients. PLoS Pathog 6: e1001078.
31. Avasthi TS, Kumar N, Baddam R, Hussain A, Nandanwar N, et al. (2011) Genome of multidrug-resistant uropathogenic Escherichia coli strain NA114 from India. J Bacteriol 193: 4272-4273.
32. Shepard SM, Danzeisen JL, Isaacson RE, Seemann T, Achtman M, et al. (2012) Genome sequences and phylogenetic analysis of K88- and F18-positive porcine enterotoxigenic Escherichia coli. J Bacteriol 194: 395-405.
33. Liu B, Hu B, Zhou Z, Guo D, Guo X, et al. (2012) A novel non-homologous recombination-mediated mechanism for Escherichia coli unilateral flagellar phase variation. Nucleic Acids Res 40: 4530-4538.
34. Archer CT, Kim JF, Jeong H, Park JH, Vickers CE, et al. (2011) The genome sequence of E. coli W (ATCC 9637): comparative genome analysis and an improved genome-scale reconstruction of E. coli. BMC Genomics 12: 9.
35. Yang F, Yang J, Zhang X, Chen L, Jiang Y, et al. (2005) Genome dynamics and diversity of Shigella species, the etiologic agents of bacillary dysentery. Nucleic Acids Res 33: 6445-6458.
36. Ooka T, Seto K, Kawano K, Kobayashi H, Etoh Y, et al. (2012) Clinical significance of Escherichia albertii. Emerg Infect Dis 18: 488-492.
37. Almendros C, Mojica FJM, Díez-Villaseñor C, Guzmán NM, García-Martínez J (2014) CRISPR-Cas functional module exchange in Escherichia coli. mBio 5: e00767-00713.
